# Supplementary material for: Trophic position and dietary breadth of bats revealed by nitrogen isotopic composition of amino acids
Source: Sci Rep. 2017 Nov 21;7:15932. doi: 10.1038/s41598-017-15440-3 (PMC5698291; doi:10.1038/s41598-017-15440-3)
Supplement: Supplementary file 2 — Supplementary Table S1 [file 41598_2017_15440_MOESM2_ESM.xlsx]

## Sheet: CSIA_and_bulk_CN_batdat2.csv
Internal ID	Source	Museum Abbreviation	Catalog Number	Species	Sex : Status	Date Collected	Country	Province/State	Geocode_address	Georeferenced_lat	Georeferenced_long	Georeference_accuracy	d13C	perC	d15N	perN	Genus	Species	Diet	Binomial	Ala	Gly	Val	Leu	Ile	Pro	Ser	Glu	Phe
G-27642	Museum Donation	NMNH	291725	Myotis vivesi	Female	1948-05-01	Mexico	Baja California	Isla Pescadora, Baja California, Mexico	30.8406	-115.284	administrative_area_level_1	-21.33	44.56	10.52	15.82	Vampyrum	spectrum	Carnivorous	Vampyrum spectrum	NA	13.6	15.6	NA	NA	NA	3.4	17.2	4.3
G-27643	Museum Donation	NMNH	291726	Myotis vivesi	Female	1948-05-01	Mexico	Baja California	Isla Pescadora, Baja California, Mexico	30.8406	-115.284	administrative_area_level_1	-14.23	44.13	19.71	15.3	Myotis	vivesi	Piscivorous	Myotis vivesi	NA	16.6	27	16.5	32.4	23.5	12	31.7	8
G-27644	Museum Donation	NMNH	291727	Myotis vivesi	Female	1948-05-01	Mexico	Baja California	Isla Pescadora, Baja California, Mexico	30.8406	-115.284	administrative_area_level_1	-14.75	44.36	19.38	15.56	Myotis	vivesi	Piscivorous	Myotis vivesi	NA	15.1	29.2	15.9	NA	32.1	23.9	29.8	5.4
G-27645	Museum Donation	NMNH	291728	Myotis vivesi	Female	1948-05-01	Mexico	Baja California	Isla Pescadora, Baja California, Mexico	30.8406	-115.284	administrative_area_level_1	-14.12	43.19	19.8	15.45	Myotis	vivesi	Piscivorous	Myotis vivesi	14.5	-7.1	21.7	NA	NA	25	NA	23.1	0.7
G-27652	Museum Donation	NMNH	291729	Myotis vivesi	Female	1948-05-01	Mexico	Baja California	Isla Pescadora, Baja California, Mexico	30.8406	-115.284	administrative_area_level_1	-9.5	43.14	9.78	16.11	Desmodus	rotundus	Sanguivorous	Desmodus rotundus	NA	NA	NA	NA	NA	NA	NA	NA	NA
G-27653	Museum Donation	NMNH	314258	Desmodus rotundus	Female	1960-01-23	Panama	Chiriqui	Cerro Punta, Chiriqui, Panama	8.87296	-82.5835	locality	-21.28	44.27	6.75	14.79	Artibeus	jamaicensis	Frugivorous	Artibeus jamaicensis	5.7	-3.4	9	8.3	10.3	12.4	2.4	11.2	12.8
G-27654	Museum Donation	NMNH	314259	Desmodus rotundus	Female	1960-01-23	Panama	Chiriqui	Cerro Punta, Chiriqui, Panama	8.87296	-82.5835	locality	-21.27	44.68	8.24	15.07	Artibeus	jamaicensis	Frugivorous	Artibeus jamaicensis	NA	4	11.6	5	9.2	15.1	NA	13.5	15.4
G-27655	Museum Donation	NMNH	314260	Desmodus rotundus	Female	1960-01-23	Panama	Chiriqui	Cerro Punta, Chiriqui, Panama	8.87296	-82.5835	locality	-21.51	45.08	7.37	14.71	Artibeus	jamaicensis	Frugivorous	Artibeus jamaicensis	NA	7.1	7.6	2.7	9	13.1	-8.6	9.1	10
G-27656	Museum Donation	NMNH	314261	Desmodus rotundus	Female	1960-01-23	Panama	Chiriqui	Cerro Punta, Chiriqui, Panama	8.87296	-82.5835	locality	-21.24	45.93	7.93	14.89	Artibeus	jamaicensis	Frugivorous	Artibeus jamaicensis	NA	NA	NA	NA	NA	NA	NA	NA	NA
G-27657	Museum Donation	NMNH	314262	Desmodus rotundus	Female	1960-01-23	Panama	Chiriqui	Cerro Punta, Chiriqui, Panama	8.87296	-82.5835	locality	-21.94	44.12	7.56	14.52	Artibeus	jamaicensis	Frugivorous	Artibeus jamaicensis	NA	NA	NA	NA	NA	NA	NA	NA	NA
G-27647	Museum Donation	NMNH	335159	Vampyrum spectrum	Male	1963-01-20	Panama	Bocas Del Toro	Sibube, Bocas Del Toro, Panama	9.5846	-82.8075	political	-14.62	44.56	20.52	16.01	Myotis	vivesi	Piscivorous	Myotis vivesi	NA	13.4	30	16.2	21.9	27.6	18.7	31.8	10.9
G-27648	Museum Donation	NMNH	335160	Vampyrum spectrum	Female	1963-01-21	Panama	Bocas Del Toro	Sibube, Bocas Del Toro, Panama	9.5846	-82.8075	political	-13.96	42.92	10.61	16.32	Desmodus	rotundus	Sanguivorous	Desmodus rotundus	NA	7	15	7.4	NA	14.5	4.9	16	8.2
G-27649	Museum Donation	NMNH	335161	Vampyrum spectrum	Female	1963-01-23	Panama	Bocas Del Toro	Sibube, Bocas Del Toro, Panama	9.5846	-82.8075	political	-11.64	42.42	8.95	15.71	Desmodus	rotundus	Sanguivorous	Desmodus rotundus	10.7	8	11.2	7.1	9.7	13.8	5.6	15.3	10.4
G-27650	Museum Donation	NMNH	335162	Vampyrum spectrum	Female	1963-03-12	Panama	San Blas	San Blas, Panama	9.23444	-78.1926	administrative_area_level_1	-13.17	42.58	9.57	16.03	Desmodus	rotundus	Sanguivorous	Desmodus rotundus	NA	NA	NA	NA	NA	NA	NA	17.6	10.8
G-27651	Museum Donation	NMNH	335163	Vampyrum spectrum	Female	1963-03-14	Panama	San Blas	San Blas, Panama	9.23444	-78.1926	administrative_area_level_1	-10.08	41.75	10.13	15.71	Desmodus	rotundus	Sanguivorous	Desmodus rotundus	NA	NA	NA	NA	NA	NA	NA	NA	NA
G-27663	Museum Donation	NMNH	338090	Diphylla ecaudata	Female	1964-02-06	Panama	Darien	Cerro Mali, Darien, Panama	7.86817	-77.8367	administrative_area_level_1	-21.82	43.46	8.67	15.78	Diphylla	ecaudata	Sanguivorous	Diphylla ecaudata	NA	NA	NA	NA	NA	NA	NA	NA	NA
G-27664	Museum Donation	NMNH	338091	Diphylla ecaudata	Female	1964-02-08	Panama	Darien	Cerro Mali, Darien, Panama	7.86817	-77.8367	administrative_area_level_1	-21.64	42.91	9	15.36	Diphylla	ecaudata	Sanguivorous	Diphylla ecaudata	12.6	6	15.4	NA	NA	18.4	NA	15.8	11.2
G-27665	Museum Donation	NMNH	338092	Diphylla ecaudata	Male	1964-02-08	Panama	Darien	Cerro Mali, Darien, Panama	7.86817	-77.8367	administrative_area_level_1	-21.75	43.71	8.7	15.8	Diphylla	ecaudata	Sanguivorous	Diphylla ecaudata	11.3	7.4	14.6	NA	NA	17.5	NA	15.6	9.3
G-27666	Museum Donation	NMNH	338093	Diphylla ecaudata	Female	1964-02-15	Panama	Darien	Cerro Mali, Darien, Panama	7.86817	-77.8367	administrative_area_level_1	-21.87	43.45	8.85	15.51	Diphylla	ecaudata	Sanguivorous	Diphylla ecaudata	NA	NA	NA	NA	NA	NA	NA	NA	NA
G-27667	Museum Donation	NMNH	338094	Diphylla ecaudata	Male	1964-02-16	Panama	Darien	Cerro Mali, Darien, Panama	7.86817	-77.8367	administrative_area_level_1	-22.08	43.12	8.44	15.97	Diphylla	ecaudata	Sanguivorous	Diphylla ecaudata	14.2	11.9	20.7	NA	NA	22.1	NA	20	11.6
G-27658	Museum Donation	NMNH	370642	Artibeus jamaicensis	Female : Adult	1965-08-19	Venezuela	Trujillo	Valera, Trujillo, Venezuela	9.31911	-70.6033	locality	-21.81	46.58	7.88	14.49	Glossophaga	soricina	Frugivorous	Glossophaga soricina	9	9.7	14.3	6	12.7	14.1	6.6	13.6	10.2
G-27659	Museum Donation	NMNH	370643	Artibeus jamaicensis	Male : Adult	1965-08-19	Venezuela	Trujillo	Valera, Trujillo, Venezuela	9.31911	-70.6033	locality	-20.75	46.6	8.3	13	Glossophaga	soricina	Frugivorous	Glossophaga soricina	4.6	9.4	7.7	2.8	8.2	14.6	NA	8.3	9.4
G-27660	Museum Donation	NMNH	370644	Artibeus jamaicensis	Female : Adult	1965-08-19	Venezuela	Trujillo	Valera, Trujillo, Venezuela	9.31911	-70.6033	locality	-19.78	45.04	12.01	15.25	Glossophaga	soricina	Frugivorous	Glossophaga soricina	NA	NA	NA	NA	NA	NA	NA	NA	NA
G-27661	Museum Donation	NMNH	370645	Artibeus jamaicensis	Female : Adult	1965-08-20	Venezuela	Trujillo	Valera, Trujillo, Venezuela	9.31911	-70.6033	locality	-19.49	44.29	14	14.78	Glossophaga	soricina	Frugivorous	Glossophaga soricina	14.2	15.1	19.6	10.6	13	22.4	10.2	16.4	13.5
G-27662	Museum Donation	NMNH	370646	Artibeus jamaicensis	Female : Adult	1965-08-20	Venezuela	Trujillo	Valera, Trujillo, Venezuela	9.31911	-70.6033	locality	-20.38	45.06	9.28	15.27	Glossophaga	soricina	Frugivorous	Glossophaga soricina	NA	NA	NA	NA	NA	NA	NA	NA	NA
G-27646	Museum Donation	NMNH	388858	Trachops cirrhosus cirrhosus	Male : Adult	1967-04-03	Venezuela	Amazonas	Rio Mavaca, Amazonas, Venezuela	2.81014	-65.0958	administrative_area_level_1	-14.55	44.38	19.88	15.58	Myotis	vivesi	Piscivorous	Myotis vivesi	23.3	16.9	30.2	NA	NA	33	NA	33.1	9.4
G-27633	Museum Donation	NMNH	388859	Trachops cirrhosus cirrhosus	Male : Adult	1967-04-03	Venezuela	Amazonas	Rio Mavaca, Amazonas, Venezuela	2.81014	-65.0958	administrative_area_level_1	-23.28	45.19	10.93	16.04	Trachops	cirrhosus	Carnivorous	Trachops cirrhosus	NA	5.1	12.6	NA	NA	19	NA	13.7	2.3
G-27634	Museum Donation	NMNH	388860	Trachops cirrhosus cirrhosus	Male : Juvenile	1967-04-03	Venezuela	Amazonas	Rio Mavaca, Amazonas, Venezuela	2.81014	-65.0958	administrative_area_level_1	-23.35	45.76	11.53	15.98	Trachops	cirrhosus	Carnivorous	Trachops cirrhosus	NA	NA	NA	NA	NA	NA	NA	NA	NA
G-27635	Museum Donation	NMNH	388861	Trachops cirrhosus cirrhosus	Female : Adult	1967-04-03	Venezuela	Amazonas	Rio Mavaca, Amazonas, Venezuela	2.81014	-65.0958	administrative_area_level_1	-23.23	44.33	12.58	16.08	Trachops	cirrhosus	Carnivorous	Trachops cirrhosus	NA	7.3	14	11.7	11	23.4	NA	19.3	8.1
G-27636	Museum Donation	NMNH	388862	Trachops cirrhosus cirrhosus	Female : Adult	1967-04-03	Venezuela	Amazonas	Rio Mavaca, Amazonas, Venezuela	2.81014	-65.0958	administrative_area_level_1	-23.48	44.7	10.92	15.63	Trachops	cirrhosus	Carnivorous	Trachops cirrhosus	NA	NA	NA	NA	NA	NA	NA	NA	NA
G-27637	Museum Donation	NMNH	564664	Glossophaga soricina handleyi	Female	1983-05-08	Guatemala	Escuintla	Finca Las Mercedes, Escuintla, Guatemala	14.3009	-90.7882	administrative_area_level_1	-23.64	44.71	10.61	15.75	Trachops	cirrhosus	Carnivorous	Trachops cirrhosus	NA	7.7	NA	NA	NA	NA	NA	17.3	7.1
G-27638	Museum Donation	NMNH	564665	Glossophaga soricina handleyi	Female	1983-05-08	Guatemala	Escuintla	Finca Las Mercedes, Escuintla, Guatemala	14.3009	-90.7882	administrative_area_level_1	-21.24	43.91	12.48	16.26	Vampyrum	spectrum	Carnivorous	Vampyrum spectrum	NA	11.6	18.4	6.8	15.1	NA	10	20.9	10.1
G-27639	Museum Donation	NMNH	564666	Glossophaga soricina handleyi	Female	1983-05-08	Guatemala	Escuintla	Finca Las Mercedes, Escuintla, Guatemala	14.3009	-90.7882	administrative_area_level_1	-21.87	43.94	12.28	16.02	Vampyrum	spectrum	Carnivorous	Vampyrum spectrum	NA	NA	NA	NA	NA	NA	NA	NA	NA
G-27640	Museum Donation	NMNH	564667	Glossophaga soricina handleyi	Male	1983-05-08	Guatemala	Escuintla	Finca Las Mercedes, Escuintla, Guatemala	14.3009	-90.7882	administrative_area_level_1	-22.14	43.86	12.36	16.33	Vampyrum	spectrum	Carnivorous	Vampyrum spectrum	NA	NA	NA	NA	NA	NA	NA	NA	NA
G-27641	Museum Donation	NMNH	564669	Glossophaga soricina handleyi	Female	1983-05-08	Guatemala	Escuintla	Finca Las Mercedes, Escuintla, Guatemala	14.3009	-90.7882	administrative_area_level_1	-22.18	43.65	10.26	15.33	Vampyrum	spectrum	Carnivorous	Vampyrum spectrum	12.1	11.8	15.6	5.6	12.9	18.9	8.4	18	6.5
G-27440	Direct Donation	NA	NA	Lasiurus cinereus	Unknown	2011-05-12	United States	Indiana	n/a; Coordinates provided	40.2672	-86.1349	locality	-24.17	42.89	8.31	14.94	Lasiurus	cinereus	Insectivorous	Lasiurus cinereus	NA	NA	NA	NA	NA	NA	NA	NA	NA
G-27441	Direct Donation	NA	NA	Lasionycteris noctivagans	Unknown	2009-09-09	United States	Indiana	n/a; Coordinates provided	40.2672	-86.1349	locality	-19.28	42.07	6.63	13.14	Lasionycteris	noctivagans	Insectivorous	Lasionycteris noctivagans	7.2	6.8	11.6	NA	NA	18	NA	13.1	9.8
G-27442	Direct Donation	NA	NA	Lasionycteris noctivagans	Unknown	2009-06-10	United States	Indiana	n/a; Coordinates provided	40.2672	-86.1349	locality	-23.8	44.26	8.77	15.87	Lasionycteris	noctivagans	Insectivorous	Lasionycteris noctivagans	NA	NA	NA	NA	NA	NA	NA	NA	NA
G-27443	Direct Donation	NA	NA	Lasiurus cinereus	Unknown	2011-07-26	United States	Indiana	n/a; Coordinates provided	40.2672	-86.1349	locality	-24.57	45.99	8.45	16.84	Lasiurus	cinereus	Insectivorous	Lasiurus cinereus	NA	NA	NA	NA	NA	NA	NA	NA	NA
G-27444	Direct Donation	NA	NA	Lasiurus cinereus	Unknown	2011-05-07	United States	Indiana	n/a; Coordinates provided	40.2672	-86.1349	locality	-27.22	43.06	9.54	15.89	Lasiurus	cinereus	Insectivorous	Lasiurus cinereus	NA	NA	NA	NA	NA	NA	NA	NA	NA
G-27445	Direct Donation	NA	NA	Lasiurus cinereus	Female	2010-09-05	United States	Indiana	n/a; Coordinates provided	40.2672	-86.1349	locality	-23.96	44.35	9.55	16.37	Lasiurus	cinereus	Insectivorous	Lasiurus cinereus	NA	NA	NA	NA	NA	NA	NA	NA	NA
G-27447	Direct Donation	NA	NA	Lasiurus cinereus	Male	2011-07-23	United States	Indiana	n/a; Coordinates provided	40.2672	-86.1349	locality	-24.74	44.16	9.51	16.63	Lasiurus	cinereus	Insectivorous	Lasiurus cinereus	NA	NA	NA	NA	NA	NA	NA	NA	NA
G-27448	Direct Donation	NA	NA	Lasionycteris noctivagans	Unknown	2009-09-11	United States	Indiana	n/a; Coordinates provided	40.2672	-86.1349	locality	-24.02	45.64	8.97	16.21	Lasionycteris	noctivagans	Insectivorous	Lasionycteris noctivagans	NA	NA	NA	NA	NA	NA	NA	NA	NA
G-27450	Direct Donation	NA	NA	Lasiurus cinereus	Male	2010-09-03	United States	Indiana	n/a; Coordinates provided	40.2672	-86.1349	locality	-25.06	44.07	9.08	16.2	Lasiurus	cinereus	Insectivorous	Lasiurus cinereus	9.3	6.4	15.8	NA	NA	20	NA	16.2	12.3
G-27452	Direct Donation	NA	NA	Lasionycteris noctivagans	Unknown	2009-09-19	United States	Indiana	n/a; Coordinates provided	40.2672	-86.1349	locality	-24.3	46.34	8.09	14.01	Lasionycteris	noctivagans	Insectivorous	Lasionycteris noctivagans	13.2	10.5	18.4	NA	NA	NA	NA	14.3	10.8
G-27453	Direct Donation	NA	NA	Lasiurus cinereus	Male	2011-07-20	United States	Indiana	n/a; Coordinates provided	40.2672	-86.1349	locality	-24.13	43.85	8.67	16.47	Lasiurus	cinereus	Insectivorous	Lasiurus cinereus	NA	NA	NA	NA	NA	NA	NA	NA	NA
G-27454	Direct Donation	NA	NA	Lasiurus cinereus	Male	2011-07-25	United States	Indiana	n/a; Coordinates provided	40.2672	-86.1349	locality	-23.42	43.78	8.22	16.14	Lasiurus	cinereus	Insectivorous	Lasiurus cinereus	12.8	8.3	19	7.4	14	22	NA	16.8	13.3
G-27455	Direct Donation	NA	NA	Lasiurus cinereus		n/a	United States	Indiana	n/a; Coordinates provided	40.2672	-86.1349	locality	-22.35	43.41	10.9	16.23	Lasiurus	cinereus	Insectivorous	Lasiurus cinereus	12.2	10.5	14.6	NA	NA	NA	NA	17.2	13.6
G-27457	Direct Donation	NA	NA	Lasionycteris noctivagans	Unknown	2009-06-10	United States	Indiana	n/a; Coordinates provided	40.2672	-86.1349	locality	-24.77	43.8	10.41	15.17	Lasionycteris	noctivagans	Insectivorous	Lasionycteris noctivagans	NA	NA	NA	NA	NA	NA	NA	NA	NA
G-27460	Direct Donation	NA	NA	Lasionycteris noctivagans	Unknown	2009-09-08	United States	Indiana	n/a; Coordinates provided	40.2672	-86.1349	locality	-24.94	47.41	7.68	14.73	Lasionycteris	noctivagans	Insectivorous	Lasionycteris noctivagans	NA	NA	NA	NA	NA	NA	NA	NA	NA
G-27465	Direct Donation	NA	NA	Lasiurus cinereus	Female	2010-09-03	United States	Indiana	n/a; Coordinates provided	40.2672	-86.1349	locality	-24.97	43.66	9.13	15.99	Lasiurus	cinereus	Insectivorous	Lasiurus cinereus	NA	NA	NA	NA	NA	NA	NA	NA	NA
G-27466	Direct Donation	NA	NA	Lasiurus cinereus	Unknown	2010-09-06	United States	Indiana	n/a; Coordinates provided	40.2672	-86.1349	locality	-24.92	44.2	9.31	15.92	Lasiurus	cinereus	Insectivorous	Lasiurus cinereus	NA	NA	NA	NA	NA	NA	NA	NA	NA
G-27467	Direct Donation	NA	NA	Lasionycteris noctivagans	Unknown	2009-05-26	United States	Indiana	n/a; Coordinates provided	40.2672	-86.1349	locality	-24.48	44.54	7.12	15.45	Lasionycteris	noctivagans	Insectivorous	Lasionycteris noctivagans	NA	NA	NA	NA	NA	NA	NA	NA	NA
G-27468	Direct Donation	NA	NA	Lasionycteris noctivagans	Unknown	2009-09-09	United States	Indiana	n/a; Coordinates provided	40.2672	-86.1349	locality	-21.14	43.48	10.22	15.21	Lasionycteris	noctivagans	Insectivorous	Lasionycteris noctivagans	NA	NA	NA	NA	NA	NA	NA	NA	NA
G-27471	Direct Donation	NA	NA	Lasiurus cinereus	Unknown	2011-07-28	United States	Indiana	n/a; Coordinates provided	40.2672	-86.1349	locality	-24.36	43.4	8.65	15.57	Lasiurus	cinereus	Insectivorous	Lasiurus cinereus	NA	NA	NA	NA	NA	NA	NA	NA	NA
G-27472	Direct Donation	NA	NA	Lasionycteris noctivagans	Unknown	2009-05-09	United States	Indiana	n/a; Coordinates provided	40.2672	-86.1349	locality	-22.44	40.11	11.44	15.18	Lasionycteris	noctivagans	Insectivorous	Lasionycteris noctivagans	9.9	-1.2	12.1	9.4	14.9	NA	NA	16	13.1
G-27473	Direct Donation	NA	NA	Lasiurus cinereus	Female	2011-07-25	United States	Indiana	n/a; Coordinates provided	40.2672	-86.1349	locality	-24.83	43.84	9.2	15.94	Lasiurus	cinereus	Insectivorous	Lasiurus cinereus	NA	NA	NA	NA	NA	NA	NA	NA	NA

## Sheet: Sheet1
SpeciesCode	TP	d13C	d15N	Phe														TP	carnivore	fish	blood	insect	fruit		TRCI	VASP	MYVI	DERO	DIEC	LACI	LANO	ARJA	GLSO
TRCI	3.6	-23.28	10.93	2.3	carnivore														3.6	3.7	3.1	2.6	1.9		3.6	3.5	3.7	3.1	2.7	2.6	2.6	1.9	2.5
TRCI	3.6	-23.23	12.58	8.1	carnivore														3.6	3.8	2.7	2.6	1.9		3.6	3.6	3.8	2.7	2.9	2.6	2.5	1.9	2
TRCI	3.5	-23.64	10.61	7.1	carnivore														3.5	3.5	3	2.6	2		3.5	3.8	3.5	3	3.2	2.6	2.5	2	2.5
VASP	3.5	-21.24	12.48	10.1	carnivore				TP	13C	15N	Phe	TP	13C	15N	Phe			3.5	3.7	2.7	2.6	2.5				3.7
VASP	3.6	-22.18	10.26	6.5	carnivore				mean	mean	mean	mean	stdev	stdev	stdev	stdev			3.6	3.3	2.9	2.5	2				3.3
VASP	3.8	-21.33	10.52	4.3	carnivore			carnivore	3.6	-22.4833	11.23	6.4	0.109545	1.04863	1.02999	2.76767			3.8		3.2	2.5	2.5
MYVI	3.7	-14.23	19.71	8	fish			fish	3.51667	-14.3717	18.3167	7.1	0.2	0.267451	0.416077	4.00462
MYVI	3.8	-14.75	19.38	5.4	fish			blood	2.93333	-17.3733	9.21167	10.25	0.206559	4.93361	0.781573	1.27711		15N	10.93	19.71	10.61	9.08	6.75		10.93	12.48	19.71	10.61	9	9.08	8.09	6.75	7.88
MYVI	3.5	-14.12	19.8	0.7	fish			insect	2.56667	-22.8083	9.06	12.15	0.0516398	2.02307	1.82219	1.52938			12.58	19.38	8.95	10.9	8.24		12.58	10.26	19.38	8.95	8.7	10.9	6.63	8.24	8.3
MYVI	3.7	-14.55	19.88	9.4	fish			fruit	2.13333	-21.0183	8.75667	11.8833	0.287518	0.825601	2.63386	2.38195			10.61	19.8	9.57	8.22	7.37		10.61	10.52	19.8	9.57	8.44	8.22	11.44	7.37	14
MYVI	3.3	-14.62	20.52	10.9	fish														12.48	19.88	9	8.09	7.88				19.88
DERO	3.1	-13.96	10.61	8.2	blood														10.26	20.52	8.7	6.63	8.3				20.52
DERO	2.7	-11.64	8.95	10.4	blood				mean	mean	mean	mean	stdev	stdev	stdev	stdev			10.52		8.44	11.44	14
DERO	3	-13.17	9.57	10.8	blood			TRCI	3.56667	-23.3833	11.3733	5.83333	0.057735	0.223681	1.05718	3.10054
DIEC	2.7	-21.64	9	11.2	blood			VASP	3.63333	-21.5833	11.0867	6.96667	0.152753	0.518684	1.21364	2.92803
DIEC	2.9	-21.75	8.7	9.3	blood			MYVI	3.6	-14.454	19.858	6.88	0.2	0.267451	0.416077	4.00462
DIEC	3.2	-22.08	8.44	11.6	blood			DERO	2.93333	-12.9233	9.71	9.8	0.208167	1.17951	0.838809	1.4
LACI	2.6	-25.06	9.08	12.3	insect			DIEC	2.93333	-21.8233	8.71333	10.7	0.251661	0.228983	0.280238	1.22882
LACI	2.6	-22.35	10.9	13.6	insect			LACI	2.6	-23.61	9.4	13.0667	0	1.36495	1.36836	0.680686
LACI	2.6	-23.42	8.22	13.3	insect			LANO	2.53333	-22.0067	8.72	11.2333	0.057735	2.5379	2.46611	1.69214
LANO	2.6	-24.3	8.09	10.8	insect			ARJA	1.93333	-21.3533	7.45333	12.7333	0.057735	0.135769	0.748487	2.70062
LANO	2.5	-19.28	6.63	9.8	insect			GLSO	2.33333	-20.6833	10.06	11.0333	0.288675	1.16144	3.4186	2.17332
LANO	2.5	-22.44	11.44	13.1	insect
ARJA	1.9	-21.28	6.75	12.8	fruit			TP					13C						15N					Phe
ARJA	1.9	-21.27	8.24	15.4	fruit
ARJA	2	-21.51	7.37	10	fruit
GLSO	2.5	-21.81	7.88	10.2	fruit
GLSO	2	-20.75	8.3	9.4	fruit
GLSO	2.5	-19.49	14	13.5	fruit
						ANOVA + tukeys test: all categories are significantly different from each other except carnivore/fish											ANOVA + tukeys test: fish different from all others; no other differences
					ANOVA + tukeys test:												ANOVA + tukeys test:
